# Supplementary material for: Higher Na+-Ca2+ Exchanger Function and Triggered Activity Contribute to Male Predisposition to Atrial Fibrillation
Source: Int J Mol Sci. 2022 Sep 14;23(18):10724. doi: 10.3390/ijms231810724 (PMC9501955; doi:10.3390/ijms231810724)
Supplement: Supplementary file 1 [file ijms-23-10724-s001.zip]

Archive with 1 entries (1 files):
- ijms-1910746-supplementary.pdf
